# Supplementary material for: Association of Pretreatment Immune-Inflammatory Biomarkers with Pathological Tumor Regression Following Neoadjuvant Chemoradiotherapy in Locally Advanced Rectal Cancer
Source: J Clin Med. 2026 Jun 28;15(13):5039. doi: 10.3390/jcm15135039 (PMC13362307; doi:10.3390/jcm15135039)
Supplement: Supplementary file 1 [file jcm-15-05039-s001.zip]

Archive with 1 entries (1 files):
- jcm-4380588-supplementary.pdf
